# Supplementary material for: Calcineurin-inhibitor free immunosuppression after lung transplantation – a single center case-control study in 51 patients converted to Mechanistic Target of Rapamycin (mTOR) inhibitors
Source: PLoS One. 2023 May 18;18(5):e0284653. doi: 10.1371/journal.pone.0284653 (PMC10194991; doi:10.1371/journal.pone.0284653)
Supplement: S1 Dataset — (XLSX) [file pone.0284653.s002.xlsx]

## Sheet: CNIfreibis2021mindataset
ID	Yearconversion	BiopsyonCNIfree	AonCNIfree	female	ageAtconv	conversionafterTxhLTx	Malignancy		HospitalisationunderCNIfree	HospproJahr	HospitalisationwgInfekt	HospInfektproJahrunderCNIfree	no reconversion	reconversion	Interruption	daysonCNIfrei	followup	survivalafterSwitch	Death1y1_0	survival1y	Death3y1_0	survival3y	Death5y1_0	survival5y	CLADPhänotyp	CLADafterconvhCNIfrei	sex	DiagnoseCAT	KDIGO
624	2018	0	#NULL!	1	47.1863	12.063	2		3	7	0	0	1	0	0	157	157	157	1	157	1	157	1	157	RAS	0	Weiblich	E	3
35	2012	0	#NULL!	0	52.1397	19.7781	2		1	5.5	0	0	1	0	0	66	66	66	1	66	1	66	1	66	BOS	0	Männlich	E	5
117	2013	0	#NULL!	0	42.8055	18.5205	2		3	5.2	1	1.7	1	0	0	210	210	210	1	210	1	210	1	210	unclassified	1	Männlich	E	3
1132	2013	0	#NULL!	0	35.8384	1.92055	0		3	6.6	1	2.2	0	1	0	165	4031	3006	0	365	0	1095	0	1850		0	Männlich	C	3
662	2016	0	#NULL!	0	56.6603	9.77534	2		3	1.5	1	0.5	1	0	0	746	746	746	0	365	1	746	1	746		0	Männlich	B	2
717	2016	0	#NULL!	1	61.5123	9.03836	1		3	1.5	1	0.5	1	0	0	725	725	725	0	365	1	725	1	725	unclassified	#NULL!	Weiblich	B	3
442	2006	0	#NULL!	1	46.6164	2.89863	0		5	0.6	2	0.2	1	0	0	3285	3285	3285	0	365	0	1095	0	1850	undefined	#NULL!	Weiblich	B	2
703	2013	0	#NULL!	1	64.2548	6.62192	2		0	0	0	0	1	0	0	19	19	19	1	19	1	19	1	19	BOS	#NULL!	Weiblich	D	4
63	2012	0	#NULL!	0	68.0658	23.1836	1		3	0.4	0	0	1	0	1	3127	3127	3127	0	365	0	1095	0	1850	unclassified	#NULL!	Männlich	D	2
399	2008	0	#NULL!	0	60	5.74795	2		#NULL!	#NULL!	#NULL!	#NULL!	1	0	0	18	18	18	1	18	1	18	1	18		0	Männlich	A	3
783	2014	0	#NULL!	0	67.8027	6.71507	2		0	0	0	0	0	0	0	35	234	234	1	234	1	234	1	234		0	Männlich	D	2
606	2012	0	#NULL!	0	61.4822	6.15616	1		2	0.8	1	0.4	1	0	0	936	4491	936	0	365	0	936	0	936	BOS	#NULL!	Männlich	D	2
1123	2013	0	#NULL!	1	23.2767	1.95616	0		1	2.4	0	0	0	1	1	153	3987	2947	0	365	0	1095	0	1850		0	Weiblich	C	1
1832	2019	0	#NULL!	1	54.6959	1.99178	0		3	2.2	1	0.7	1	0	0	495	495	495	0	365	1	495	1	495		0	Weiblich	D	3
1691	2019	2	0	1	27.8986	2.45205	1		2	1.2	0	0	0	1	0	595	2000	918	0	365	0	918	0	918		0	Weiblich	C	3
192	2016	0	#NULL!	0	65.8548	18.7397	1		1	3.7	1	3.7	0	1	1	98	651	651	0	365	1	651	1	651	undefined	#NULL!	Männlich	A	3
781	2016	0	#NULL!	1	32.0438	8.68493	2		2	1.3	1	0.7	1	0	0	554	554	554	0	365	1	554	1	554	mixed	#NULL!	Weiblich	C	5
1448	2016	0	#NULL!	0	54.6849	2.15068	2		1	3	0	0	1	0	0	120	120	120	1	120	1	120	1	120		0	Männlich	E	2
936	2016	0	#NULL!	1	46.8192	6.68493	1		5	2.3	0	0	0	1	1	808	2981	1583	0	365	0	1095	0	1583	BOS	1	Weiblich	B	3
733	2016	0	#NULL!	1	52.8438	8.86849	2		6	1.7	1	0.3	1	1	1	1264	1264	1264	0	365	0	1095	1	1264		0	Weiblich	A	4
273	2016	1	0	0	38.1644	16.0932	1		1	14.6	0	0	0	1	0	25	2997	1774	0	365	0	1095	0	1774		0	Männlich	C	2
493	2016	1	0	1	69.1644	11.7205	1		1	1.8	0	0	0	1	0	199	449	449	0	365	1	449	1	449	mixed	1	Weiblich	A	3
1235	2016	0	#NULL!	0	59.4959	3.6	1		1	0.2	1	0.2	1	0	0	2041	3062	1412	0	365	0	1095	0	1412		0	Männlich	D	3
265	2015	1	0	0	55.3041	15.7562	1		1	1.7	0	0	0	1	0	210	3229	2176	0	365	0	1095	0	1850	BOS	#NULL!	Männlich	A	3
1496	2015	1	0	0	64.3562	0.452055	2		2	0.9	0	0	1	1	1	782	782	782	0	365	1	782	1	782		0	Männlich	D	2
1504	2015	0	#NULL!	0	60.5205	0.191781	2		0	0	0	0	0	1	0	8	848	848	0	365	1	848	1	848		0	Männlich	D	2
540	2014	0	#NULL!	1	53.7425	9.86301	2		0	0	0	0	1	0	0	467	467	467	0	365	1	467	1	467		0	Weiblich	C	1
742	2014	0	#NULL!	1	67.5644	7.20548	0		1	1.9	0	0	1	0	0	194	194	194	1	194	1	194	1	194	BOS	#NULL!	Weiblich	E	3
1144	2014	0	#NULL!	1	33.0575	3.09863	0		1	3.8	0	0	0	1	0	97	2033	2033	0	365	0	1095	0	1850	undefined	1	Weiblich	E	5
1477	2014	0	#NULL!	1	57.3096	0.216438	2		2	3.1	2	3.1	1	0	0	236	236	236	1	236	1	236	1	236		0	Weiblich	C	2
1171	2014	0	#NULL!	1	64.8932	2.53973	2		1	22.8	0	0	0	0	0	16	164	164	1	164	1	164	1	164		0	Weiblich	D	4
1149	2014	0	#NULL!	0	64.4356	2.70137	2		1	2.8	0	0	1	0	0	131	131	131	1	131	1	131	1	131		0	Männlich	A	3
1119	2014	0	#NULL!	0	45.8466	2.56164	2		2	2.1	1	1.1	1	0	0	347	347	347	1	347	1	347	1	347	BOS	#NULL!	Männlich	D	1
281	2014	0	#NULL!	1	47.8548	13.6795	0		3	0.4	0	0	1	0	1	2746	3797	2741	0	365	0	1095	0	1850		0	Weiblich	B	2
999	2013	0	#NULL!	1	63.2712	3.21644	2		1	3.9	0	0	1	0	0	94	94	94	1	94	1	94	1	94	BOS	#NULL!	Weiblich	B	3
884	2013	0	#NULL!	0	46.5205	4.17808	2		1	0.5	1	0.5	1	0	0	678	678	678	0	365	1	678	1	678		0	Männlich	C	1
1227	2013	1	0	0	56.1616	0.649315	2		2	1.4	0	0	1	0	0	514	514	514	0	365	1	514	1	514		0	Männlich	A	2
526	2013	0	#NULL!	0	64.874	8.20548	0		2	2.2	2	2.2	0	1	0	338	1384	1384	0	365	0	1095	1	1384		0	Männlich	D	4
521	2012	0	#NULL!	0	65.7836	7.99726	0		2	0.7	1	0.3	1	0	0	1077	1077	1077	0	365	1	1077	1	1077	BOS	#NULL!	Männlich	D	3
76	2012	0	#NULL!	0	61.0685	21.4795	1		0	0	0	0	0	1	0	56	385	385	0	365	1	385	1	385	BOS	#NULL!	Männlich	A	4
102	2012	0	#NULL!	1	66.4466	18.2521	2		1	1.2	0	0	1	0	0	316	316	316	1	316	1	316	1	316	unclassified	#NULL!	Weiblich	D	4
1061	2011	0	#NULL!	0	58.8356	0.731507	2		2	2.9	0	0	1	0	0	256	256	256	1	256	1	256	1	256		0	Männlich	D	3
530	2011	0	#NULL!	0	54.7425	6.66575	0		3	0.9	2	0.6	1	0	0	1161	1161	1161	0	365	0	1095	1	1161	BOS	1	Männlich	A	5
687	2011	0	#NULL!	0	60.474	4.19452	0		4	1.6	2	0.8	1	0	0	892	892	892	0	365	1	892	1	892		0	Männlich	D	3
939	2010	0	#NULL!	0	44.6055	0.767123	0		2	1.2	2	1.2	1	0	0	617	617	617	0	365	1	617	1	617	mixed	1	Männlich	C	2
736	2010	0	#NULL!	1	58.0493	2.93151	2		1	1	0	0	1	0	0	358	358	358	1	358	1	358	1	358	BOS	#NULL!	Weiblich	D	2
614	2010	0	#NULL!	0	60.3644	3.89315	2		1	3	0	0	1	0	0	120	120	120	1	120	1	120	1	120	undefined	#NULL!	Männlich	E	4
292	2009	0	#NULL!	0	53.4795	9.06575	2		0	0	0	0	1	0	0	160	160	160	1	160	1	160	1	160	BOS	#NULL!	Männlich	A	2
638	2009	0	#NULL!	1	54.8247	3.05753	0		3	0.4	1	0.1	1	0	0	3056	3056	3056	0	365	0	1095	0	1850		0	Weiblich	E	3
390	2009	0	#NULL!	0	49.5041	6.38082	2		1	0.6	0	0	1	0	0	633	633	633	0	365	1	633	1	633	BOS	1	Männlich	D	3
743	2007	0	#NULL!	1	44.4877	0.520548	0		1	0.2	1	0.2	1	0	0	2007	2007	2007	0	365	0	1095	0	1850	undefined	1	Weiblich	C	1
